# Supplementary material for: Vertically stacked monolithic perovskite colour photodetectors
Source: Nature. 2025 Jun 18;642(8068):592–8. doi: 10.1038/s41586-025-09062-3 (PMC12176651; doi:10.1038/s41586-025-09062-3)
Supplement: Supplementary file 3 — Source Data Fig. 1 [file 41586_2025_9062_MOESM3_ESM.xlsx]

## Sheet: EQE_Foveon_B
405.328	0.0992686
418.845	0.118231
426.482	0.141002
438.338	0.167563
446.817	0.190333
454.455	0.213104
464.62	0.236955
472.238	0.252674
486.572	0.262955
499.193	0.26239
513.479	0.255312
525.213	0.238473
535.281	0.227605
546.193	0.21782
553.732	0.205329
569.687	0.193366
583.101	0.175439
590.633	0.160778
606.587	0.148272
621.695	0.13414
639.325	0.11946
652.744	0.103161
668.693	0.0890274
686.33	0.0765181
711.541	0.0645376
737.595	0.0525556
761.124	0.0405782
778.782	0.0356638
796.441	0.0312919
821.677	0.0279913
852.798	0.02251
878.87	0.0170379
897.384	0.0175469
923.45	0.00990487
939.439	0.00987595
957.938	0.00496004
984.862	0.00328387
1004.21	0.00216388
1014.31	0.000518145

## Sheet: EQE_Foveon_G
407.578	0.0016153
419.391	0.0129863
429.537	0.0297854
438.017	0.0530973
446.504	0.0785793
457.509	0.101887
465.985	0.123571
474.49	0.155563
478.75	0.174543
488.073	0.197853
499.067	0.217363
505.831	0.228743
519.327	0.240111
527.776	0.252031
531.163	0.25962
552.219	0.266092
579.971	0.259531
593.403	0.248115
611.035	0.233978
628.643	0.211161
638.689	0.192698
641.203	0.188896
659.68	0.175843
673.947	0.162255
693.26	0.14703
711.735	0.133434
726.845	0.120387
739.432	0.107344
758.745	0.092662
778.062	0.0790647
788.97	0.0676526
811.675	0.0621866
833.524	0.0512971
857.06	0.0420322
878.917	0.0338552
899.93	0.0251373
926.846	0.0207486
947.021	0.0131172
973.098	0.00927259
984.876	0.0081663
1000.86	0.00488243
1015.16	0.00377158
1031.13	-0.000597275
1047.12	-0.00116868

## Sheet: EQE_Foveon_R
405.895	0.00161835
420.199	0.00104999
437.871	0.00101803
444.605	0.00154835
479.184	0.0291531
518.906	0.0898408
538.428	0.14948
556.223	0.19339
568.885	0.207472
578.199	0.22807
590.871	0.245407
608.588	0.26165
630.48	0.26595
654.912	0.276213
677.645	0.280512
665.859	0.278906
691.949	0.279944
702.047	0.279925
728.948	0.270112
751.614	0.250541
769.244	0.235319
765.888	0.239123
781.824	0.220107
793.564	0.205438
806.163	0.197278
816.227	0.184782
828.813	0.17174
841.397	0.158155
853.15	0.147826
869.919	0.126096
891.734	0.103271
883.344	0.111967
898.436	0.0924094
911.025	0.0804517
925.296	0.0679485
951.332	0.0499991
968.14	0.0418313
984.937	0.029866
1011.84	0.0200524
1040.43	0.0118633
1049.67	0.00859162

## Sheet: EQE_IMXSensor_B
400.914	34.2536
406.18	37.7244
411.463	42.9275
420.807	47.1905
428.995	52.2395
439.491	55.4015
448.233	57.6166
459.863	57.7878
468.563	55.5934
477.816	50.5649
484.75	46.1637
492.834	40.3464
498.588	34.2115
505.492	26.6606
512.418	21.4719
523.988	15.5013
533.256	11.8902
548.322	6.71119
563.994	4.05253
588.969	1.56235
614.55	1.43508
637.235	2.56423
663.982	2.91079
686.666	3.88246
712.822	3.12595
737.811	2.0531
762.229	1.92446
777.363	3.8321
792.515	7.47205
803.029	12.5238
816.423	14.7444
834.445	14.6082
851.29	13.0533

## Sheet: EQE_IMXSensor_G
405.277	4.49499
426.775	3.10306
440.149	3.27634
453.533	4.55199
460.544	8.02484
466.388	11.1813
472.254	16.5426
474.062	23.1589
479.947	30.41
483.502	37.3433
489.385	44.4369
493.519	51.0559
502.875	56.5788
510.477	61.1547
525.02	61.9593
539.567	63.2363
554.084	61.3637
567.992	56.6557
578.408	51.6286
585.925	47.3855
591.097	41.0924
599.766	35.7483
604.933	28.9828
611.852	23.0067
620.518	17.3476
633.841	12.324
654.735	8.56916
676.825	8.28029
694.873	10.8213
718.155	13.526
729.2	13.3815
754.782	13.4117
779.79	14.2287
798.981	14.7238
817.586	14.7458
828.628	14.2864

## Sheet: EQE_IMXSensor_R
404.128	5.91096
419.806	3.88223
439.563	2.8032
462.23	2.04258
481.415	1.90775
499.44	2.08652
512.824	3.36217
526.788	4.48103
543.638	3.39857
557.584	2.62764
564.59	5.62804
569.876	11.1461
576.913	17.2961
577.558	23.9111
581.115	31.0019
585.246	37.306
589.943	42.0359
602.197	46.6173
614.4	46.0018
635.301	43.0344
653.29	39.4336
666.632	36.2997
682.883	33.4843
702.622	30.5155
725.86	28.6532
756.644	25.5399
778.119	21.7858
800.761	18.5054
817.015	15.8474
832.116	14.2905

## Sheet: EQE_Perovskite_B_structure2
400	140.589
410	103.186
420	73.3586
430	59.8534
440	52.8205
450	45.579
460	45.5868
470	53.0908
480	51.8734
490	7.67242
500	2.67087
510	2.1774
520	2.31206
530	1.02859
540	0.7723

## Sheet: EQE_Perovskite_G_structure2
400	5.50826
410	2.44637
420	4.71076
430	1.85813
440	4.69717
450	7.15502
460	5.0469
470	4.29993
480	7.86726
490	39.6935
500	44.4944
510	47.0055
520	41.5512
530	39.2906
540	38.3875
550	37.174
560	40.8315
570	42.6802
580	33.4471
590	6.80595
600	0.322021

## Sheet: EQE_Perovskite_R_structure2
400	9.82714
410	4.40328
420	3.13997
430	5.50989
440	8.71296
450	2.25801
460	3.77337
470	2.40793
480	1.96078
490	3.71618
500	1.91293
510	4.61655
520	4.78982
530	5.43488
540	5.5024
550	6.1628
560	7.7273
570	9.64278
580	24.9268
590	47.5984
600	50.4917
610	44.7258
620	37.6044
630	38.3534
640	45.9788
650	44.8169
660	38.5602
670	33.8007
680	27.4172
690	24.8228
700	17.0462
710	2.56933
720	1.95299
730	1.48331
740	1.19065
750	2.13317
760	1.55165
770	1.91042
780	1.48548
790	0.229637
800	0.820405
