# Supplementary material for: Vertically stacked monolithic perovskite colour photodetectors
Source: Nature. 2025 Jun 18;642(8068):592–8. doi: 10.1038/s41586-025-09062-3 (PMC12176651; doi:10.1038/s41586-025-09062-3)
Supplement: Supplementary file 4 — Source Data Fig. 2 [file 41586_2025_9062_MOESM4_ESM.xlsx]

## Sheet: ABS_CsPbBr2Cl
Wavelength (nm)	Abs (a.u)
300	3.3096
301	3.27391
302	3.2361
303	3.20371
304	3.14806
305	3.09797
306	3.0608
307	3.01966
308	2.96783
309	2.92256
310	2.87894
311	2.83199
312	2.7968
313	2.75544
314	2.70959
315	2.66572
316	2.62035
317	2.57946
318	2.54089
319	2.50191
320	2.46145
321	2.42461
322	2.39082
323	2.3588
324	2.32884
325	2.29744
326	2.26663
327	2.23694
328	2.20958
329	2.18417
330	2.15865
331	2.13373
332	2.10983
333	2.08574
334	2.06289
335	2.04177
336	2.02121
337	2.00224
338	1.98356
339	1.96427
340	1.94575
341	1.92774
342	1.90908
343	1.88949
344	1.86892
345	1.84702
346	1.82263
347	1.79789
348	1.77096
349	1.74275
350	1.71402
351	1.68429
352	1.65575
353	1.62741
354	1.60061
355	1.57461
356	1.55011
357	1.52665
358	1.50415
359	1.48316
360	1.46183
361	1.4417
362	1.42273
363	1.40476
364	1.3883
365	1.37219
366	1.35623
367	1.34091
368	1.32552
369	1.31021
370	1.29573
371	1.28151
372	1.26805
373	1.25453
374	1.24109
375	1.22797
376	1.2151
377	1.2026
378	1.19046
379	1.1784
380	1.1664
381	1.15463
382	1.14297
383	1.13126
384	1.11946
385	1.10794
386	1.09615
387	1.0848
388	1.07352
389	1.06231
390	1.05146
391	1.04065
392	1.02995
393	1.01942
394	1.00921
395	0.999267
396	0.989489
397	0.979814
398	0.970537
399	0.961262
400	0.952429
401	0.94407
402	0.935674
403	0.927548
404	0.919453
405	0.911374
406	0.903298
407	0.895472
408	0.887674
409	0.879782
410	0.872159
411	0.86449
412	0.857004
413	0.849873
414	0.842712
415	0.835599
416	0.828622
417	0.821837
418	0.815196
419	0.80917
420	0.803147
421	0.797035
422	0.791465
423	0.786176
424	0.780812
425	0.775625
426	0.7706
427	0.765662
428	0.760885
429	0.756038
430	0.751388
431	0.746506
432	0.741757
433	0.737175
434	0.732602
435	0.728268
436	0.723966
437	0.719764
438	0.715584
439	0.711674
440	0.707798
441	0.704142
442	0.700659
443	0.697249
444	0.694088
445	0.691051
446	0.688062
447	0.685277
448	0.682759
449	0.680343
450	0.678249
451	0.676409
452	0.674765
453	0.673449
454	0.672543
455	0.672081
456	0.672007
457	0.672478
458	0.673374
459	0.67486
460	0.676916
461	0.679692
462	0.683063
463	0.687109
464	0.691872
465	0.697116
466	0.70294
467	0.708795
468	0.714387
469	0.719137
470	0.722168
471	0.722425
472	0.718376
473	0.708373
474	0.690503
475	0.663174
476	0.625469
477	0.577627
478	0.521571
479	0.46089
480	0.399508
481	0.341178
482	0.288448
483	0.242804
484	0.204481
485	0.17293
486	0.14727
487	0.126419
488	0.109422
489	0.0955969
490	0.0841111
491	0.0745148
492	0.0664071
493	0.0593285
494	0.0532469
495	0.0478059
496	0.0429998
497	0.0386281
498	0.0346524
499	0.0310847
500	0.0277948
501	0.0248146
502	0.0221123
503	0.0195748
504	0.0172502
505	0.015083
506	0.0130399
507	0.0112029
508	0.00942047
509	0.00788999
510	0.00651911
511	0.00520768
512	0.00406605
513	0.00298733
514	0.00199969
515	0.00115167
516	0.000431308
517	-0.000157002
518	-0.00059649
519	-0.000929959
520	-0.00123553
521	-0.00149475
522	-0.00162609
523	-0.00169605
524	-0.0016819
525	-0.00167884
526	-0.00156577
527	-0.00137697
528	-0.00114393
529	-0.000821473
530	-0.000497233
531	-9.7786e-05
532	0.000396999
533	0.000920466
534	0.00146276
535	0.00212305
536	0.00268473
537	0.00331986
538	0.00404265
539	0.00473794
540	0.00551428
541	0.0063318
542	0.00721591
543	0.00801911
544	0.0088737
545	0.00975493
546	0.0106092
547	0.0114584
548	0.0124035
549	0.0133197
550	0.0143172
551	0.0152891
552	0.0162785
553	0.0173488
554	0.0183167
555	0.0194246
556	0.020447
557	0.0214784
558	0.022535
559	0.0236306
560	0.0247116
561	0.0257429
562	0.0268164
563	0.0278138
564	0.0288787
565	0.0299393
566	0.0309788
567	0.032037
568	0.0331007
569	0.0341617
570	0.0351921
571	0.0363089
572	0.037358
573	0.038387
574	0.0394474
575	0.0404008
576	0.0413803
577	0.0423621
578	0.0433067
579	0.0442952
580	0.0452449
581	0.0461725
582	0.0470855
583	0.0480455
584	0.048956
585	0.0498523
586	0.0507896
587	0.0516315
588	0.0525015
589	0.0533904
590	0.0541777
591	0.0550017
592	0.0557618
593	0.056507
594	0.0572503
595	0.0579212
596	0.0586775
597	0.0593995
598	0.0601479
599	0.0608848
600	0.0615445
601	0.0622077
602	0.0628068
603	0.063496
604	0.0641404
605	0.064708
606	0.0653031
607	0.0658482
608	0.0663874
609	0.0669456
610	0.0675028
611	0.0680292
612	0.068585
613	0.0690909
614	0.0695305
615	0.069918
616	0.0703556
617	0.0707549
618	0.0712234
619	0.0716386
620	0.0720399
621	0.0724468
622	0.0727552
623	0.0731452
624	0.0734656
625	0.0737805
626	0.0741104
627	0.074435
628	0.0747316
629	0.0749798
630	0.0752714
631	0.0754899
632	0.0756946
633	0.0758931
634	0.0760747
635	0.0762952
636	0.0764771
637	0.0766641
638	0.0767886
639	0.0769334
640	0.0770538
641	0.0772111
642	0.077332
643	0.0773609
644	0.0774232
645	0.0774097
646	0.0775003
647	0.0775637
648	0.0776252
649	0.077602
650	0.0775668
651	0.077525
652	0.0774759
653	0.0774687
654	0.0773957
655	0.0772764
656	0.0771803
657	0.077116
658	0.0770088
659	0.0769581
660	0.0768987
661	0.0768081
662	0.0766803
663	0.0765899
664	0.0764018
665	0.0761925
666	0.0760137
667	0.0757897
668	0.0756135
669	0.0754368
670	0.0752614
671	0.0750049
672	0.0747199
673	0.0744521
674	0.0741731
675	0.0739603
676	0.0737046
677	0.0734153
678	0.0730756
679	0.0727566
680	0.0724801
681	0.0722393
682	0.0719758
683	0.0717386
684	0.0714249
685	0.0711391
686	0.0708676
687	0.0705086
688	0.0702029
689	0.0698465
690	0.0695028
691	0.0691728
692	0.0688195
693	0.0684361
694	0.0681226
695	0.0677802
696	0.0674605
697	0.0672149
698	0.0667968
699	0.0664246
700	0.0660996

## Sheet: ABS_CsPbBr2l
Wavelength (nm)	Abs (a.u)
800	0.104899
799	0.105754
798	0.106517
797	0.107272
796	0.108105
795	0.108747
794	0.109563
793	0.110186
792	0.110868
791	0.1117
790	0.11241
789	0.113248
788	0.114019
787	0.114678
786	0.115422
785	0.116076
784	0.116873
783	0.117665
782	0.118375
781	0.119151
780	0.119777
779	0.120374
778	0.121064
777	0.121665
776	0.122348
775	0.123101
774	0.123765
773	0.124435
772	0.124984
771	0.125607
770	0.126153
769	0.126711
768	0.127258
767	0.127814
766	0.128299
765	0.128803
764	0.129377
763	0.129933
762	0.130496
761	0.130995
760	0.131418
759	0.131746
758	0.132119
757	0.13249
756	0.132873
755	0.133282
754	0.133601
753	0.133996
752	0.134328
751	0.134566
750	0.134917
749	0.13517
748	0.135423
747	0.135638
746	0.135808
745	0.135951
744	0.136084
743	0.136347
742	0.136472
741	0.136646
740	0.136651
739	0.136807
738	0.136867
737	0.136961
736	0.136952
735	0.136924
734	0.136957
733	0.136944
732	0.136903
731	0.136859
730	0.136746
729	0.136615
728	0.136483
727	0.136357
726	0.136202
725	0.136046
724	0.135815
723	0.135584
722	0.135337
721	0.135115
720	0.13492
719	0.134633
718	0.134415
717	0.134099
716	0.133778
715	0.133471
714	0.133109
713	0.132862
712	0.132497
711	0.132144
710	0.131726
709	0.131266
708	0.13088
707	0.130395
706	0.129985
705	0.129535
704	0.129045
703	0.128602
702	0.1281
701	0.127633
700	0.127127
699	0.126652
698	0.126123
697	0.125539
696	0.125059
695	0.12452
694	0.124007
693	0.123499
692	0.122937
691	0.122394
690	0.121876
689	0.121332
688	0.120814
687	0.120248
686	0.119698
685	0.119152
684	0.118563
683	0.118029
682	0.117485
681	0.116916
680	0.116361
679	0.115771
678	0.115175
677	0.114551
676	0.11393
675	0.113383
674	0.112774
673	0.112232
672	0.111727
671	0.111161
670	0.110612
669	0.110031
668	0.109506
667	0.108988
666	0.108436
665	0.107994
664	0.107469
663	0.106967
662	0.106515
661	0.106009
660	0.105489
659	0.104981
658	0.104445
657	0.103973
656	0.103466
655	0.102974
654	0.102497
653	0.102009
652	0.101576
651	0.101142
650	0.100676
649	0.100244
648	0.0998346
647	0.0993916
646	0.0989647
645	0.0984877
644	0.0979177
643	0.0974158
642	0.0969809
641	0.0965299
640	0.0961237
639	0.0956118
638	0.0951455
637	0.094628
636	0.0942176
635	0.0938372
634	0.093427
633	0.0929792
632	0.0924601
631	0.0919702
630	0.0914548
629	0.0910064
628	0.0905901
627	0.0901451
626	0.0896781
625	0.0892335
624	0.0887497
623	0.0883225
622	0.0878314
621	0.0874306
620	0.0869505
619	0.0865321
618	0.0861866
617	0.0858385
616	0.0856497
615	0.0854268
614	0.0853793
613	0.0853216
612	0.0853131
611	0.0854716
610	0.0857652
609	0.0862356
608	0.0871101
607	0.0881598
606	0.0895152
605	0.0913093
604	0.093547
603	0.0964032
602	0.0999368
601	0.104308
600	0.109631
599	0.116257
598	0.124207
597	0.133611
596	0.144913
595	0.158264
594	0.173988
593	0.192449
592	0.213621
591	0.23781
590	0.265018
589	0.29521
588	0.328293
587	0.363749
586	0.401265
585	0.440195
584	0.479646
583	0.519172
582	0.557834
581	0.594849
580	0.629853
579	0.662109
578	0.691297
577	0.717206
576	0.739582
575	0.758753
574	0.774932
573	0.78841
572	0.799527
571	0.808392
570	0.81537
569	0.820968
568	0.825325
567	0.828716
566	0.831369
565	0.833486
564	0.83518
563	0.836643
562	0.837955
561	0.839125
560	0.840445
559	0.841712
558	0.843125
557	0.844742
556	0.84633
555	0.84829
554	0.850322
553	0.852476
552	0.854936
551	0.857301
550	0.860061
549	0.862844
548	0.865797
547	0.869067
546	0.872322
545	0.87595
544	0.879607
543	0.883438
542	0.887412
541	0.8915
540	0.895742
539	0.900136
538	0.904672
537	0.909323
536	0.914041
535	0.918929
534	0.923942
533	0.929096
532	0.934476
531	0.939779
530	0.945339
529	0.950948
528	0.956764
527	0.96275
526	0.968776
525	0.974991
524	0.981123
523	0.987553
522	0.994013
521	1.00055
520	1.00714
519	1.014
518	1.02101
517	1.02802
516	1.03516
515	1.04252
514	1.04998
513	1.05775
512	1.06544
511	1.07329
510	1.08133
509	1.08953
508	1.09789
507	1.10646
506	1.11511
505	1.12399
504	1.13304
503	1.14236
502	1.15203
501	1.16169
500	1.17176
499	1.18217
498	1.19272
497	1.20367
496	1.21488
495	1.22636
494	1.23814
493	1.25031
492	1.26273
491	1.27542
490	1.28834
489	1.30143
488	1.31488
487	1.32846
486	1.34242
485	1.35658
484	1.37082
483	1.38544
482	1.40014
481	1.4151
480	1.4305
479	1.44581
478	1.46168
477	1.47776
476	1.4941
475	1.51085
474	1.52775
473	1.54506
472	1.56252
471	1.58059
470	1.59897
469	1.61746
468	1.63657
467	1.6557
466	1.67512
465	1.69497
464	1.71495
463	1.73543
462	1.75632
461	1.77742
460	1.79885
459	1.82045
458	1.84189
457	1.86389
456	1.88574
455	1.90799
454	1.93048
453	1.95295
452	1.97602
451	1.9992
450	2.02299
449	2.04668
448	2.07019
447	2.09382
446	2.11751
445	2.14158
444	2.16641
443	2.19176
442	2.21718
441	2.24307
440	2.26886
439	2.29469
438	2.32128
437	2.34782
436	2.37517
435	2.40286
434	2.43113
433	2.45926
432	2.48702
431	2.51584
430	2.54467
429	2.57447
428	2.60579
427	2.6371
426	2.66807
425	2.69965
424	2.73173
423	2.76415
422	2.79655
421	2.82906
420	2.87187
419	2.90682
418	2.94041
417	2.97534
416	3.01153
415	3.04617
414	3.08158
413	3.11604
412	3.14715
411	3.17979
410	3.21639
409	3.25053
408	3.28515
407	3.31558
406	3.34198
405	3.37249
404	3.3998
403	3.43413
402	3.46582
401	3.49039
400	3.52423
399	3.54805
398	3.57573
397	3.60328
396	3.6281
395	3.6523
394	3.66974
393	3.69425
392	3.72328
391	3.74391
390	3.77946
389	3.79828
388	3.81379
387	3.83393
386	3.85523
385	3.89196
384	3.91721
383	3.93885
382	3.95087
381	3.96205
380	3.98455
379	4.00216
378	4.01345
377	4.01252
376	4.01787
375	4.05641
374	4.07718
373	4.09917
372	4.12261
371	4.13112
370	4.13304
369	4.18222
368	4.21769
367	4.23758
366	4.29176
365	4.32006
364	4.37576
363	4.43571
362	4.5024
361	4.53828
360	4.55775
359	4.55819
358	4.55951
357	4.63149
356	4.65799
355	4.74663
354	4.85815
353	4.814
352	4.8144
351	4.8574
350	4.78044

## Sheet: ABS_MAPbBrI2
Wavelength (nm)	Abs (a.u)
300	4.49065
301	4.51251
302	4.36756
303	4.43782
304	4.48545
305	4.61718
306	4.48113
307	4.72308
308	4.8587
309	4.6192
310	4.55161
311	4.50374
312	4.51478
313	4.43984
314	4.58631
315	4.50828
316	4.32242
317	4.42252
318	4.58191
319	4.55764
320	4.30982
321	4.28352
322	4.40522
323	4.40869
324	4.41041
325	4.45996
326	4.45933
327	4.40049
328	4.37079
329	4.30673
330	4.40762
331	4.43127
332	4.37497
333	4.45164
334	4.34743
335	4.27389
336	4.2898
337	4.36805
338	4.32116
339	4.33513
340	4.23218
341	4.29077
342	4.22982
343	4.26939
344	4.26688
345	4.29497
346	4.32588
347	4.24398
348	4.24497
349	4.24495
350	4.2455
351	4.19868
352	4.2228
353	4.18872
354	4.19924
355	4.31391
356	4.27209
357	4.29915
358	4.25961
359	4.22406
360	4.31345
361	4.31367
362	4.20139
363	4.22419
364	4.24833
365	4.23512
366	4.18053
367	4.18222
368	4.28688
369	4.35711
370	4.1358
371	4.26144
372	4.20274
373	4.21333
374	4.26042
375	4.23644
376	4.23668
377	4.20157
378	4.24847
379	4.24885
380	4.23582
381	4.24712
382	4.22521
383	4.22467
384	4.23573
385	4.21231
386	4.20181
387	4.2371
388	4.15973
389	4.14019
390	4.13036
391	4.14138
392	4.11284
393	4.09452
394	4.11236
395	4.12166
396	4.0948
397	4.08587
398	4.07803
399	4.07026
400	4.07022
401	4.0241
402	4.04708
403	4.04829
404	3.99673
405	4.03899
406	4.0251
407	3.96254
408	3.9261
409	3.92092
410	3.95469
411	3.9325
412	3.90424
413	3.88618
414	3.89709
415	3.88588
416	3.89164
417	3.87988
418	3.86877
419	3.82505
420	3.80546
421	3.79491
422	3.79778
423	3.78924
424	3.79049
425	3.76401
426	3.75624
427	3.75609
428	3.73224
429	3.71698
430	3.70946
431	3.70257
432	3.69555
433	3.665
434	3.65468
435	3.63571
436	3.63222
437	3.61426
438	3.59124
439	3.57456
440	3.56374
441	3.5637
442	3.54336
443	3.51407
444	3.50236
445	3.47794
446	3.44915
447	3.43661
448	3.42306
449	3.40818
450	3.3797
451	3.35624
452	3.33402
453	3.31318
454	3.29117
455	3.26281
456	3.24117
457	3.21212
458	3.18415
459	3.15467
460	3.12794
461	3.10175
462	3.07269
463	3.04336
464	3.01401
465	2.98703
466	2.95859
467	2.92858
468	2.89682
469	2.87168
470	2.84452
471	2.81393
472	2.78563
473	2.75648
474	2.73123
475	2.70205
476	2.67307
477	2.64581
478	2.61964
479	2.59207
480	2.56698
481	2.54038
482	2.51322
483	2.48765
484	2.46609
485	2.43968
486	2.41413
487	2.38946
488	2.36552
489	2.34204
490	2.3157
491	2.28901
492	2.26133
493	2.2328
494	2.20308
495	2.17151
496	2.13829
497	2.10266
498	2.06497
499	2.02777
500	1.98945
501	1.95146
502	1.91564
503	1.88062
504	1.84674
505	1.81437
506	1.78367
507	1.75561
508	1.72851
509	1.70373
510	1.68035
511	1.65794
512	1.63622
513	1.6158
514	1.59611
515	1.57703
516	1.55792
517	1.54021
518	1.52241
519	1.50508
520	1.48807
521	1.47208
522	1.45564
523	1.44002
524	1.42439
525	1.40928
526	1.39466
527	1.37978
528	1.36518
529	1.35103
530	1.33681
531	1.32326
532	1.30936
533	1.29648
534	1.28339
535	1.27099
536	1.25828
537	1.24596
538	1.23409
539	1.22222
540	1.21039
541	1.19917
542	1.18816
543	1.17717
544	1.16626
545	1.15547
546	1.14537
547	1.1351
548	1.12487
549	1.11531
550	1.10546
551	1.09584
552	1.08634
553	1.07753
554	1.06857
555	1.05968
556	1.05098
557	1.04276
558	1.0342
559	1.02574
560	1.01805
561	1.00992
562	1.00185
563	0.994356
564	0.986854
565	0.979499
566	0.972236
567	0.965018
568	0.957941
569	0.951191
570	0.944545
571	0.937726
572	0.9313
573	0.92499
574	0.918662
575	0.912217
576	0.905883
577	0.90013
578	0.894474
579	0.888692
580	0.882841
581	0.877258
582	0.871857
583	0.86648
584	0.861001
585	0.855625
586	0.850607
587	0.845458
588	0.840362
589	0.835271
590	0.830183
591	0.825261
592	0.820575
593	0.8158
594	0.810737
595	0.806195
596	0.801684
597	0.797001
598	0.792441
599	0.788082
600	0.783618
601	0.779111
602	0.774772
603	0.770504
604	0.766311
605	0.762015
606	0.75738
607	0.753137
608	0.749513
609	0.745322
610	0.741315
611	0.737511
612	0.733651
613	0.729818
614	0.725679
615	0.721699
616	0.717966
617	0.714047
618	0.710543
619	0.706997
620	0.703638
621	0.700026
622	0.696456
623	0.69312
624	0.689478
625	0.686284
626	0.683323
627	0.680302
628	0.676902
629	0.673752
630	0.670895
631	0.667876
632	0.664999
633	0.662124
634	0.659405
635	0.656609
636	0.653764
637	0.65143
638	0.648855
639	0.646285
640	0.643949
641	0.641631
642	0.639393
643	0.637262
644	0.634968
645	0.63303
646	0.631043
647	0.628935
648	0.627187
649	0.625263
650	0.623472
651	0.621608
652	0.619903
653	0.618203
654	0.616279
655	0.614702
656	0.612852
657	0.610883
658	0.609065
659	0.60715
660	0.605186
661	0.602769
662	0.600355
663	0.597693
664	0.594691
665	0.591445
666	0.587807
667	0.583297
668	0.578767
669	0.573645
670	0.567801
671	0.560733
672	0.55303
673	0.544615
674	0.535085
675	0.524382
676	0.512519
677	0.499534
678	0.485763
679	0.470357
680	0.453921
681	0.436791
682	0.41895
683	0.400147
684	0.380956
685	0.361411
686	0.341786
687	0.322506
688	0.30344
689	0.284928
690	0.267072
691	0.250346
692	0.234398
693	0.219543
694	0.206062
695	0.193435
696	0.182046
697	0.171884
698	0.162757
699	0.15476
700	0.147563
701	0.141395
702	0.136274
703	0.131906
704	0.127846
705	0.124717
706	0.122269
707	0.120077
708	0.118401
709	0.117179
710	0.116338
711	0.115834
712	0.115333
713	0.114993
714	0.115017
715	0.115234
716	0.115695
717	0.116204
718	0.116745
719	0.117226
720	0.11788
721	0.118221
722	0.119183
723	0.119918
724	0.120577
725	0.121219
726	0.122074
727	0.123004
728	0.12339
729	0.124227
730	0.125083
731	0.125645
732	0.12638
733	0.127129
734	0.127753
735	0.128388
736	0.129004
737	0.129551
738	0.130314
739	0.130958
740	0.131308
741	0.131865
742	0.132105
743	0.132726
744	0.133303
745	0.133618
746	0.133845
747	0.134278
748	0.134711
749	0.134959
750	0.135339
751	0.135816
752	0.136366
753	0.136514
754	0.136716
755	0.137358
756	0.137547
757	0.137664
758	0.137931
759	0.13795
760	0.138209
761	0.138399
762	0.138497
763	0.138802
764	0.138913
765	0.139234
766	0.139464
767	0.139383
768	0.139291
769	0.139618
770	0.139892
771	0.139762
772	0.139628
773	0.139901
774	0.14022
775	0.140252
776	0.140265
777	0.140079
778	0.140452
779	0.140281
780	0.140456
781	0.140262
782	0.14038
783	0.140754
784	0.140639
785	0.140199
786	0.140294
787	0.140204
788	0.140036
789	0.140019
790	0.139845
791	0.13974
792	0.139716
793	0.139939
794	0.13957
795	0.139444
796	0.139482
797	0.139239
798	0.139269
799	0.139221
800	0.139088

## Sheet: IV_blue_structure1Dark
Voltage (V)	Current (A)
-1.5	-1.21949e-07
-1.44897	-8.7561e-08
-1.39795	-7.5533e-08
-1.34694	-6.7969e-08
-1.29591	-6.0066e-08
-1.2449	-5.5672e-08
-1.19387	-4.9923e-08
-1.14285	-4.52e-08
-1.09184	-4.2879e-08
-1.04081	-4.0543e-08
-0.989798	-3.4833e-08
-0.938773	-3.2128e-08
-0.887759	-2.7972e-08
-0.836722	-2.6547e-08
-0.785713	-2.1775e-08
-0.73468	-1.9341e-08
-0.683666	-1.8099e-08
-0.632646	-1.4043e-08
-0.581629	-1.7044e-08
-0.530606	-8.895e-09
-0.479587	-9.158e-09
-0.428564	-7.205e-09
-0.37754	-5.304e-09
-0.326532	-2.859e-09
-0.275504	-1.444e-09
-0.224487	-1.88e-10
-0.173463	1.119e-09
-0.122447	1.735e-09
-0.071429	1.837e-09
-0.020406	2.633e-09
0.030612	4.166e-09
0.081637	4.228e-09
0.132655	3.94e-09
0.183678	7.183e-09
0.23469	7.976e-09
0.285719	9.638e-09
0.336735	1.1745e-08
0.387761	1.2633e-08
0.438784	1.556e-08
0.489806	1.8919e-08
0.540822	2.1521e-08
0.591847	2.4973e-08
0.642872	3.0699e-08
0.693883	3.9962e-08
0.744905	4.2029e-08
0.79593	5.9308e-08
0.846948	6.5414e-08
0.897967	6.9909e-08
0.948988	5.7473e-08
1.00001	8.6215e-08
1	4.6899e-08
0.948983	3.5165e-08
0.897961	1.4806e-08
0.846944	8.077e-09
0.795923	8.362e-09
0.744899	8.67e-09
0.693886	8.453e-09
0.642864	7.011e-09
0.591846	7.002e-09
0.540821	5.056e-09
0.489802	7.028e-09
0.438784	3.33e-09
0.387767	2.502e-09
0.336731	5.35e-10
0.285714	-1.36e-10
0.234692	-2.361e-09
0.183675	-2.118e-09
0.132656	-1.514e-09
0.081635	-4.502e-09
0.030618	-5.53e-09
-0.02041	-6.725e-09
-0.071427	-6.596e-09
-0.122448	-8.029e-09
-0.173467	-8.773e-09
-0.224484	-1.0178e-08
-0.275508	-1.0963e-08
-0.326528	-1.2528e-08
-0.377544	-1.356e-08
-0.428569	-1.6227e-08
-0.479585	-1.6988e-08
-0.530604	-1.6778e-08
-0.581621	-2.1154e-08
-0.632648	-2.3344e-08
-0.683663	-2.5008e-08
-0.734687	-2.7585e-08
-0.785707	-2.7824e-08
-0.836727	-3.2672e-08
-0.887753	-3.5354e-08
-0.938778	-3.8265e-08
-0.989797	-4.1622e-08
-1.04082	-4.5344e-08
-1.09184	-4.762e-08
-1.14286	-5.3712e-08
-1.19388	-5.9466e-08
-1.24489	-6.3045e-08
-1.29592	-6.9001e-08
-1.34693	-7.3763e-08
-1.39795	-7.8492e-08
-1.44897	-8.5273e-08
-1.5	-9.0631e-08

## Sheet: IV_blue_structure1Light
Voltage (V)	Current (A)
-1.5	-3.21641e-06
-1.44898	-3.08825e-06
-1.39796	-3.05645e-06
-1.34694	-3.03024e-06
-1.29592	-3.00217e-06
-1.2449	-2.97657e-06
-1.19388	-2.95157e-06
-1.14286	-2.92703e-06
-1.09184	-2.90324e-06
-1.04082	-2.87956e-06
-0.9898	-2.85615e-06
-0.93878	-2.83313e-06
-0.887761	-2.81e-06
-0.83673	-2.7888e-06
-0.785711	-2.7679e-06
-0.734691	-2.74445e-06
-0.683672	-2.72522e-06
-0.632651	-2.70361e-06
-0.581631	-2.68263e-06
-0.530611	-2.66069e-06
-0.479592	-2.64017e-06
-0.42857	-2.62e-06
-0.37755	-2.59905e-06
-0.32653	-2.57995e-06
-0.27551	-2.55809e-06
-0.224492	-2.53751e-06
-0.173471	-2.51827e-06
-0.122451	-2.49754e-06
-0.071429	-2.47559e-06
-0.020408	-2.45418e-06
0.030609	-2.43241e-06
0.081629	-2.41128e-06
0.132648	-2.38859e-06
0.183671	-2.36327e-06
0.23469	-2.33967e-06
0.285711	-2.31194e-06
0.336728	-2.28523e-06
0.387761	-2.2544e-06
0.438779	-2.22188e-06
0.4898	-2.18241e-06
0.54082	-2.13779e-06
0.59184	-2.08065e-06
0.642861	-2.00282e-06
0.693878	-1.89482e-06
0.7449	-1.74254e-06
0.79592	-1.54051e-06
0.84694	-1.27917e-06
0.897961	-9.6315e-07
0.948977	-6.2676e-07
0.999999	-2.41861e-07
0.999994	-3.06106e-07
0.94897	-7.47878e-07
0.897959	-1.08793e-06
0.846938	-1.39187e-06
0.795918	-1.63049e-06
0.744899	-1.8107e-06
0.693879	-1.9416e-06
0.642859	-2.03443e-06
0.59184	-2.10454e-06
0.540819	-2.15588e-06
0.4898	-2.19681e-06
0.43878	-2.23165e-06
0.387759	-2.2635e-06
0.336729	-2.29284e-06
0.285709	-2.31983e-06
0.234689	-2.34489e-06
0.18367	-2.36925e-06
0.13265	-2.3922e-06
0.08163	-2.41451e-06
0.030609	-2.43692e-06
-0.020409	-2.45899e-06
-0.071431	-2.47925e-06
-0.122452	-2.50118e-06
-0.173471	-2.52185e-06
-0.22449	-2.54228e-06
-0.27551	-2.56327e-06
-0.32653	-2.58262e-06
-0.377552	-2.60462e-06
-0.428571	-2.62555e-06
-0.479591	-2.64582e-06
-0.53061	-2.66694e-06
-0.581631	-2.6878e-06
-0.632649	-2.70947e-06
-0.683671	-2.73131e-06
-0.73469	-2.75279e-06
-0.785711	-2.77461e-06
-0.836732	-2.79653e-06
-0.887762	-2.81724e-06
-0.93878	-2.83948e-06
-0.989801	-2.86326e-06
-1.04082	-2.88736e-06
-1.09184	-2.9107e-06
-1.14286	-2.93405e-06
-1.19388	-2.95826e-06
-1.2449	-2.98361e-06
-1.29592	-3.00878e-06
-1.34694	-3.03505e-06
-1.39796	-3.06132e-06
-1.44898	-3.08677e-06
-1.5	-3.11587e-06

## Sheet: IV_green_structure1Dark
Voltage (V)	Current (A)
-1.5	-2.54947e-07
-1.44897	-3.3706e-08
-1.39796	-2.0134e-08
-1.34694	-1.4975e-08
-1.29591	-1.1668e-08
-1.24489	-9.657e-09
-1.19388	-7.014e-09
-1.14286	-5.619e-09
-1.09184	-3.643e-09
-1.04082	-3.088e-09
-0.989791	-5.9e-10
-0.938772	1.42e-10
-0.887762	1.214e-09
-0.836728	-1.608e-09
-0.785709	3.002e-09
-0.734685	3.743e-09
-0.683667	4.301e-09
-0.632645	4.796e-09
-0.581626	5.007e-09
-0.530608	6.53e-09
-0.479584	6.619e-09
-0.428567	6.979e-09
-0.377543	7.402e-09
-0.326524	7.898e-09
-0.275506	9.365e-09
-0.224483	5.64e-09
-0.173466	8.738e-09
-0.122444	6.945e-09
-0.07142	6.843e-09
-0.020406	1.1024e-08
0.030613	1.1699e-08
0.081637	1.2636e-08
0.132653	8.271e-09
0.183675	1.4437e-08
0.234698	1.5246e-08
0.285716	1.602e-08
0.336731	8.68e-09
0.387769	1.732e-08
0.438782	1.7987e-08
0.489806	2.1277e-08
0.540821	2.2102e-08
0.591846	3.8854e-08
0.642861	4.8234e-08
0.693885	7.4302e-08
0.744906	1.00991e-07
0.795925	1.35031e-07
0.846947	1.7532e-07
0.897962	2.24366e-07
0.948987	2.83796e-07
1.00001	3.54663e-07
1.00001	3.52443e-07
0.948982	2.79773e-07
0.89796	2.18575e-07
0.846948	1.75006e-07
0.795924	1.24803e-07
0.744905	9.617e-08
0.693885	6.3029e-08
0.642859	4.1276e-08
0.591841	2.531e-08
0.540824	1.2306e-08
0.489804	2.129e-09
0.438785	-4.34e-09
0.387757	-7.377e-09
0.336737	-9.211e-09
0.285717	-9.734e-09
0.234697	-1.0626e-08
0.183674	-1.0552e-08
0.132652	-1.1428e-08
0.081637	-1.1472e-08
0.030611	-1.1503e-08
-0.020405	-1.1907e-08
-0.071425	-1.1955e-08
-0.122448	-1.2511e-08
-0.173468	-1.2646e-08
-0.224487	-1.3573e-08
-0.275501	-1.3141e-08
-0.326528	-1.3389e-08
-0.377545	-1.4098e-08
-0.428566	-1.0818e-08
-0.479583	-1.4523e-08
-0.530605	-1.4957e-08
-0.581624	-1.2432e-08
-0.632642	-1.6052e-08
-0.683668	-1.6561e-08
-0.734687	-1.7233e-08
-0.785706	-1.8291e-08
-0.83673	-1.9024e-08
-0.887754	-1.9835e-08
-0.938775	-2.1073e-08
-0.989793	-1.8452e-08
-1.04082	-1.9458e-08
-1.09184	-2.3866e-08
-1.14285	-2.1943e-08
-1.19388	-2.6695e-08
-1.2449	-2.7731e-08
-1.29591	-2.9541e-08
-1.34694	-3.0936e-08
-1.39796	-3.2338e-08
-1.44898	-3.0966e-08
-1.49999	-3.577e-08

## Sheet: IV_green_structure1Light
Voltage (V)	Current (A)
-1.5	-1.81335e-05
-1.44898	-1.45831e-05
-1.39796	-1.37553e-05
-1.34694	-1.35204e-05
-1.29592	-1.33968e-05
-1.2449	-1.32898e-05
-1.19388	-1.31831e-05
-1.14286	-1.31264e-05
-1.09184	-1.30456e-05
-1.04082	-1.29696e-05
-0.9898	-1.28856e-05
-0.93878	-1.27868e-05
-0.887758	-1.26908e-05
-0.836728	-1.25854e-05
-0.785709	-1.24814e-05
-0.734689	-1.23347e-05
-0.683667	-1.22112e-05
-0.632648	-1.20346e-05
-0.581628	-1.18568e-05
-0.530608	-1.16561e-05
-0.479586	-1.14575e-05
-0.428567	-1.11559e-05
-0.377551	-1.08467e-05
-0.326531	-1.05046e-05
-0.275509	-1.00978e-05
-0.224488	-9.6113e-06
-0.17347	-9.1051e-06
-0.122448	-8.5099e-06
-0.071429	-7.8969e-06
-0.020413	-7.214e-06
0.030611	-6.5237e-06
0.081628	-5.82028e-06
0.13265	-5.09749e-06
0.183671	-4.39938e-06
0.23469	-3.72907e-06
0.285709	-3.09627e-06
0.336729	-2.51631e-06
0.38776	-1.99878e-06
0.43878	-1.5402e-06
0.489801	-1.15932e-06
0.540818	-8.30816e-07
0.591839	-5.62606e-07
0.642856	-3.56479e-07
0.693875	-1.99421e-07
0.744897	-9.0881e-08
0.795921	-1.914e-08
0.846941	3.1478e-08
0.897959	6.856e-08
0.948982	1.15071e-07
0.999998	1.70558e-07
0.999997	1.56714e-07
0.948973	8.6691e-08
0.897958	4.9914e-08
0.846931	-5.888e-09
0.795913	-4.6867e-08
0.744891	-1.20268e-07
0.693875	-2.29345e-07
0.642855	-4.06692e-07
0.591836	-6.59436e-07
0.54082	-9.9633e-07
0.489799	-1.41048e-06
0.438779	-1.90774e-06
0.387759	-2.48106e-06
0.336727	-3.11414e-06
0.285709	-3.80505e-06
0.234688	-4.52514e-06
0.183668	-5.26942e-06
0.132649	-6.02324e-06
0.081628	-6.78004e-06
0.030608	-7.51015e-06
-0.020413	-8.21223e-06
-0.071434	-8.87357e-06
-0.122453	-9.47174e-06
-0.173473	-1.00457e-05
-0.224497	-1.05662e-05
-0.275515	-1.10694e-05
-0.326532	-1.14934e-05
-0.377554	-1.1867e-05
-0.428574	-1.22073e-05
-0.479598	-1.25023e-05
-0.530612	-1.27635e-05
-0.581636	-1.29928e-05
-0.632656	-1.31979e-05
-0.683675	-1.33738e-05
-0.734696	-1.35333e-05
-0.785713	-1.36745e-05
-0.836736	-1.37933e-05
-0.887766	-1.39178e-05
-0.938785	-1.39982e-05
-0.989806	-1.40929e-05
-1.04083	-1.41988e-05
-1.09184	-1.42733e-05
-1.14286	-1.43419e-05
-1.19389	-1.44338e-05
-1.24491	-1.44901e-05
-1.29593	-1.45465e-05
-1.34694	-1.46159e-05
-1.39796	-1.46938e-05
-1.44898	-1.47529e-05
-1.5	-1.47975e-05

## Sheet: IV_red_structure1Dark
Voltage (V)	Current (A)
-1.49999	-7.5924e-08
-1.44897	-2.4644e-08
-1.39796	-1.8816e-08
-1.34694	-1.5366e-08
-1.29591	-1.1857e-08
-1.2449	-1.014e-08
-1.19388	-8.71e-09
-1.14285	-7.588e-09
-1.09184	-6.267e-09
-1.04082	-5.345e-09
-0.989794	-4.596e-09
-0.938777	-3.949e-09
-0.887756	-3.203e-09
-0.836725	-4.089e-09
-0.785707	-1.98e-09
-0.734683	-1.524e-09
-0.683663	-2.556e-09
-0.632643	-2.262e-09
-0.581624	-4.9e-11
-0.530603	4.09e-10
-0.479584	5.48e-10
-0.428563	-5.12e-10
-0.377546	1.426e-09
-0.32653	2.171e-09
-0.275502	2.513e-09
-0.224486	3.112e-09
-0.173467	3.864e-09
-0.122442	3.83e-09
-0.071426	4.593e-09
-0.020405	5.153e-09
0.030617	5.377e-09
0.081639	5.993e-09
0.132653	4.047e-09
0.183674	7.354e-09
0.234695	8.571e-09
0.285715	8.825e-09
0.336739	1.0285e-08
0.387766	1.2001e-08
0.438786	1.502e-08
0.489809	1.9906e-08
0.540828	2.7772e-08
0.591844	4.1291e-08
0.642869	6.0121e-08
0.693888	9.1172e-08
0.744904	1.3349e-07
0.795926	1.92832e-07
0.846948	2.72653e-07
0.897964	3.77116e-07
0.948988	5.24119e-07
1.00001	7.34517e-07
1.00001	7.14047e-07
0.948983	4.77743e-07
0.897966	3.16487e-07
0.846941	2.05269e-07
0.795922	1.30731e-07
0.744906	7.9316e-08
0.693884	4.5638e-08
0.642863	2.0907e-08
0.591842	8.548e-09
0.540823	-3.24e-10
0.489808	-5.68e-09
0.438787	-6.903e-09
0.387766	-3.635e-09
0.336733	-4.572e-09
0.285716	-8.221e-09
0.234692	-7.917e-09
0.183674	-7.768e-09
0.132653	-4.663e-09
0.081633	-5.445e-09
0.030618	-7.007e-09
-0.020398	-7.028e-09
-0.071428	-7.096e-09
-0.122445	-7.401e-09
-0.173467	-7.365e-09
-0.224485	-7.516e-09
-0.275506	-7.672e-09
-0.326526	-7.792e-09
-0.377546	-6.648e-09
-0.428563	-8.115e-09
-0.479586	-7.032e-09
-0.530604	-7.172e-09
-0.581631	-8.776e-09
-0.632647	-8.888e-09
-0.683669	-9.348e-09
-0.734682	-9.565e-09
-0.785708	-9.651e-09
-0.836724	-9.891e-09
-0.887751	-1.0256e-08
-0.938776	-1.0123e-08
-0.989793	-1.0655e-08
-1.04081	-1.0889e-08
-1.09184	-1.1568e-08
-1.14286	-9.995e-09
-1.19387	-1.1724e-08
-1.2449	-1.1747e-08
-1.29592	-1.2254e-08
-1.34694	-1.301e-08
-1.39796	-1.2982e-08
-1.44897	-1.3509e-08
-1.5	-1.2516e-08

## Sheet: IV_red_structure1Light
Voltage (V)	Current (A)
-1.5	-1.72904e-05
-1.44898	-1.71891e-05
-1.39796	-1.7152e-05
-1.34694	-1.71284e-05
-1.29592	-1.71082e-05
-1.2449	-1.70901e-05
-1.19388	-1.70729e-05
-1.14286	-1.7056e-05
-1.09184	-1.70383e-05
-1.04082	-1.702e-05
-0.989802	-1.70038e-05
-0.938783	-1.69851e-05
-0.887761	-1.69651e-05
-0.836732	-1.69462e-05
-0.78571	-1.69251e-05
-0.734691	-1.69036e-05
-0.683672	-1.68833e-05
-0.632652	-1.68602e-05
-0.581634	-1.68349e-05
-0.530611	-1.68061e-05
-0.479589	-1.67774e-05
-0.428571	-1.67453e-05
-0.377552	-1.67053e-05
-0.326531	-1.66615e-05
-0.275512	-1.66039e-05
-0.224491	-1.65342e-05
-0.173473	-1.64426e-05
-0.122451	-1.63222e-05
-0.071431	-1.6167e-05
-0.02041	-1.59614e-05
0.030609	-1.56948e-05
0.081629	-1.53565e-05
0.132649	-1.49422e-05
0.18367	-1.44334e-05
0.23469	-1.38272e-05
0.285709	-1.31183e-05
0.336728	-1.22977e-05
0.38776	-1.13516e-05
0.43878	-1.02658e-05
0.489799	-9.0241e-06
0.54082	-7.6478e-06
0.59184	-6.173e-06
0.64286	-4.69255e-06
0.693878	-3.31217e-06
0.744901	-2.17236e-06
0.795921	-1.32138e-06
0.846937	-7.49599e-07
0.897958	-3.85409e-07
0.948978	-1.58447e-07
0.999997	1.0572e-08
0.999998	5.323e-09
0.948977	-1.7001e-07
0.897959	-4.02781e-07
0.846934	-7.73325e-07
0.795917	-1.36584e-06
0.744898	-2.25239e-06
0.693879	-3.45888e-06
0.642859	-4.93362e-06
0.591839	-6.55879e-06
0.540819	-8.19042e-06
0.489799	-9.68778e-06
0.438777	-1.09978e-05
0.387757	-1.20912e-05
0.336726	-1.29871e-05
0.285708	-1.37224e-05
0.234687	-1.43241e-05
0.183668	-1.48282e-05
0.132647	-1.52341e-05
0.081627	-1.55725e-05
0.030607	-1.58478e-05
-0.020413	-1.60721e-05
-0.071433	-1.62471e-05
-0.122453	-1.63901e-05
-0.173468	-1.65011e-05
-0.224495	-1.65889e-05
-0.275511	-1.66566e-05
-0.326531	-1.67163e-05
-0.377552	-1.67636e-05
-0.428574	-1.68041e-05
-0.47959	-1.68388e-05
-0.530616	-1.6871e-05
-0.581634	-1.68994e-05
-0.632654	-1.69258e-05
-0.683673	-1.69504e-05
-0.734692	-1.69736e-05
-0.785713	-1.69955e-05
-0.836733	-1.70161e-05
-0.887762	-1.70361e-05
-0.938782	-1.70552e-05
-0.989803	-1.70724e-05
-1.04082	-1.70904e-05
-1.09184	-1.71073e-05
-1.14286	-1.71244e-05
-1.19388	-1.71406e-05
-1.2449	-1.71569e-05
-1.29592	-1.71721e-05
-1.34694	-1.71872e-05
-1.39796	-1.72028e-05
-1.44898	-1.72175e-05
-1.5	-1.72308e-05

## Sheet: Linearity_Blue
power (pW)	SNR
210.902	9.71727
550.178	11.6248
1343.35	17.6447
1778.91	23.6252
2223.64	27.7541
3158.94	34.781
5135	59.7493
7221.09	88.4736
9605.2	120.581

[truncated: 5 more sheets: Linearity_Green, Linearity_Red, Noise_Blue, Noise_Green, Noise_Red]
