# Supplementary material for: Vertically stacked monolithic perovskite colour photodetectors
Source: Nature. 2025 Jun 18;642(8068):592–8. doi: 10.1038/s41586-025-09062-3 (PMC12176651; doi:10.1038/s41586-025-09062-3)
Supplement: Supplementary file 5 — Source Data Fig. 3 [file 41586_2025_9062_MOESM5_ESM.xlsx]

## Sheet: (b)WhiteLED_D50 
Wavelength(nm)	Emission
400	0.03257
401	0.034
402	0.03796
403	0.04047
404	0.04845
405	0.05256
406	0.06011
407	0.06523
408	0.07537
409	0.08189
410	0.09709
411	0.1094
412	0.1204
413	0.133
414	0.1457
415	0.157
416	0.1672
417	0.1727
418	0.1753
419	0.1711
420	0.1652
421	0.1567
422	0.147
423	0.1458
424	0.1396
425	0.1421
426	0.1504
427	0.1549
428	0.1634
429	0.1758
430	0.1899
431	0.2074
432	0.2234
433	0.2412
434	0.2599
435	0.2779
436	0.2933
437	0.3015
438	0.3057
439	0.3109
440	0.3143
441	0.3133
442	0.3178
443	0.3267
444	0.3387
445	0.3488
446	0.3646
447	0.3774
448	0.3852
449	0.3885
450	0.3909
451	0.3841
452	0.3833
453	0.3829
454	0.3817
455	0.3895
456	0.402
457	0.4185
458	0.4368
459	0.4575
460	0.4789
461	0.4952
462	0.5112
463	0.5242
464	0.5321
465	0.538
466	0.5391
467	0.5441
468	0.5442
469	0.5459
470	0.5525
471	0.5566
472	0.5573
473	0.5588
474	0.5636
475	0.5706
476	0.5772
477	0.591
478	0.5966
479	0.6128
480	0.6226
481	0.6355
482	0.6506
483	0.6609
484	0.6698
485	0.6791
486	0.6829
487	0.6805
488	0.6817
489	0.6761
490	0.6786
491	0.668
492	0.662
493	0.6617
494	0.6575
495	0.657
496	0.6598
497	0.6608
498	0.665
499	0.6707
500	0.6749
501	0.675
502	0.6871
503	0.6878
504	0.6932
505	0.6938
506	0.7113
507	0.6997
508	0.7003
509	0.7022
510	0.703
511	0.7027
512	0.7055
513	0.7017
514	0.7002
515	0.6969
516	0.6895
517	0.6891
518	0.692
519	0.6917
520	0.6876
521	0.6863
522	0.6887
523	0.6879
524	0.6859
525	0.6831
526	0.6823
527	0.6816
528	0.6853
529	0.69
530	0.6934
531	0.6975
532	0.703
533	0.7054
534	0.7144
535	0.7137
536	0.7209
537	0.7252
538	0.7286
539	0.726
540	0.732
541	0.7401
542	0.7436
543	0.7448
544	0.7494
545	0.7521
546	0.7588
547	0.7571
548	0.7545
549	0.7577
550	0.761
551	0.7574
552	0.759
553	0.7601
554	0.7589
555	0.76
556	0.7587
557	0.7609
558	0.7589
559	0.763
560	0.762
561	0.7632
562	0.7584
563	0.7594
564	0.759
565	0.7625
566	0.7652
567	0.7632
568	0.7685
569	0.7717
570	0.7699
571	0.7654
572	0.7692
573	0.7695
574	0.7671
575	0.7696
576	0.7693
577	0.7656
578	0.7691
579	0.7678
580	0.7666
581	0.7611
582	0.7603
583	0.7573
584	0.7565
585	0.754
586	0.751
587	0.7482
588	0.7394
589	0.735
590	0.7356
591	0.7316
592	0.7242
593	0.725
594	0.729
595	0.7297
596	0.7299
597	0.7256
598	0.7215
599	0.7224
600	0.7222
601	0.7206
602	0.7292
603	0.7241
604	0.7218
605	0.725
606	0.7278
607	0.7271
608	0.7283
609	0.7311
610	0.7367
611	0.7376
612	0.7438
613	0.7419
614	0.7501
615	0.7475
616	0.7525
617	0.7514
618	0.7556
619	0.7549
620	0.7596
621	0.7596
622	0.7652
623	0.7642
624	0.7637
625	0.7707
626	0.7696
627	0.7722
628	0.7682
629	0.7683
630	0.7706
631	0.7708
632	0.7735
633	0.7651
634	0.7651
635	0.7655
636	0.7667
637	0.766
638	0.7636
639	0.7652
640	0.7651
641	0.7596
642	0.7526
643	0.7486
644	0.74
645	0.7335
646	0.7237
647	0.7133
648	0.7061
649	0.705
650	0.7
651	0.6984
652	0.7037
653	0.6993
654	0.6889
655	0.6813
656	0.6705
657	0.6578
658	0.6415
659	0.6301
660	0.6207
661	0.6159
662	0.6134
663	0.6071
664	0.6049
665	0.5982
666	0.596
667	0.591
668	0.5843
669	0.5753
670	0.5642
671	0.5587
672	0.5503
673	0.5416
674	0.5376
675	0.5307
676	0.5261
677	0.5162
678	0.5157
679	0.5081
680	0.5017
681	0.4958
682	0.4904
683	0.4832
684	0.4743
685	0.4692
686	0.4599
687	0.4513
688	0.4416
689	0.4336
690	0.4224
691	0.4153
692	0.4077
693	0.3975
694	0.3851
695	0.3778
696	0.368
697	0.3601
698	0.3462
699	0.3421
700	0.329
701	0.3246
702	0.3173
703	0.3109
704	0.3055
705	0.2967
706	0.2978
707	0.2918
708	0.2838
709	0.2766
710	0.2666
711	0.2601
712	0.2541
713	0.2521
714	0.2439
715	0.238
716	0.2342
717	0.2277
718	0.2171
719	0.2125
720	0.2091
721	0.2032
722	0.1964
723	0.1924
724	0.1887
725	0.1823
726	0.1752
727	0.1694
728	0.1677
729	0.1644
730	0.157
731	0.156
732	0.1518
733	0.1449
734	0.1431
735	0.1385
736	0.1365
737	0.1307
738	0.1308
739	0.1251
740	0.1226
741	0.1185
742	0.1176
743	0.1135
744	0.1079
745	0.1035
746	0.1035
747	0.09802
748	0.09364
749	0.09321
750	0.0906
751	0.08521
752	0.08373
753	0.08027
754	0.07818
755	0.07852
756	0.07562
757	0.07201
758	0.06977
759	0.06731
760	0.06379
761	0.06373
762	0.05988
763	0.05992
764	0.05782
765	0.05488
766	0.05522
767	0.05102
768	0.05048
769	0.05062
770	0.04569
771	0.04785
772	0.0425
773	0.04473
774	0.04101
775	0.04007
776	0.03691
777	0.03729
778	0.0366
779	0.03476
780	0.03294
781	0.02985
782	0.03325
783	0.0308
784	0.03404
785	0.02971
786	0.02889
787	0.02685
788	0.02596
789	0.02668
790	0.02475
791	0.02552
792	0.02289
793	0.02395
794	0.02093
795	0.0203
796	0.02237
797	0.02068
798	0.02127
799	0.01989
800	0.01895

## Sheet: (c)Pad2,2
Wavelength(nm)	Reflectance
420	9.34
421	9.39
422	9.42
423	9.42
424	9.42
425	9.34
426	9.68
427	9.46
428	9.43
429	8.87
430	8.92
431	8.85
432	8.78
433	8.65
434	8.58
435	8.57
436	8.47
437	8.55
438	8.43
439	8.53
440	8.58
441	8.61
442	8.58
443	8.55
444	8.54
445	8.49
446	8.5
447	8.6
448	8.61
449	8.62
450	8.62
451	8.65
452	8.88
453	9.01
454	9.02
455	9.15
456	9.2
457	9.25
458	9.21
459	9.31
460	9.31
461	9.38
462	9.49
463	9.59
464	9.72
465	9.79
466	10.12
467	10.11
468	10.15
469	10.25
470	10.53
471	10.79
472	10.92
473	11.15
474	11.28
475	11.44
476	11.78
477	12
478	12.26
479	12.45
480	12.67
481	13.03
482	13.22
483	13.45
484	13.8
485	14.21
486	14.47
487	14.89
488	15.35
489	15.7
490	16.24
491	16.59
492	16.9
493	17.42
494	17.84
495	18.22
496	18.76
497	19.22
498	19.5
499	20.02
500	20.49
501	20.86
502	21.63
503	21.91
504	22.35
505	22.93
506	23.79
507	24.11
508	24.64
509	25.27
510	25.64
511	26.22
512	27.07
513	27.48
514	28.01
515	28.67
516	29.47
517	30.04
518	30.87
519	31.55
520	32.13
521	32.74
522	33.58
523	34.39
524	34.85
525	35.54
526	35.79
527	36.22
528	36.8
529	37
530	37.23
531	37.48
532	37.5
533	37.53
534	37.61
535	37.64
536	37.57
537	37.44
538	37.23
539	37.06
540	36.86
541	36.65
542	36.37
543	36.17
544	35.89
545	35.55
546	35.32
547	35
548	34.77
549	34.58
550	34.16
551	33.84
552	33.6
553	33.21
554	32.71
555	32.36
556	32.05
557	31.71
558	31.26
559	30.86
560	30.38
561	29.94
562	29.4
563	29.01
564	28.52
565	27.94
566	27.74
567	27.12
568	26.69
569	26.37
570	25.64
571	25.27
572	24.7
573	24.39
574	23.98
575	23.55
576	23.03
577	22.57
578	22.19
579	21.8
580	21.26
581	20.65
582	20.4
583	19.92
584	19.54
585	19.1
586	18.81
587	18.23
588	17.98
589	17.67
590	17.16
591	16.71
592	16.29
593	16.02
594	15.61
595	15.24
596	14.91
597	14.53
598	14.09
599	13.89
600	13.45
601	13.2
602	12.96
603	12.73
604	12.42
605	12.17
606	11.87
607	11.69
608	11.45
609	11.19
610	11.01
611	10.84
612	10.68
613	10.48
614	10.41
615	10.35
616	10.15
617	10.04
618	9.9
619	9.76
620	9.75
621	9.68
622	9.54
623	9.43
624	9.37
625	9.33
626	9.3
627	9.16
628	9.11
629	9.06
630	9.04
631	8.97
632	8.93
633	8.92
634	8.81
635	8.78
636	8.79
637	8.78
638	8.69
639	8.69
640	8.62
641	8.56
642	8.56
643	8.52
644	8.47
645	8.31
646	8.21
647	8.21
648	8.29
649	8.3
650	8.18
651	8.24
652	8.24
653	8.24
654	8.12
655	8.18
656	8.12
657	8.11
658	8.04
659	7.98
660	7.95
661	7.97
662	7.95
663	7.95
664	7.93
665	7.9
666	8
667	7.89
668	7.89
669	7.89
670	8.05

## Sheet: (d)EQE_RGB
Wavelength(nm)	EQE_R	EQE_G	EQE_B
400	1	1	11
401	1	1.1	12.4
402	1	1.3	13.8
403	1	1.4	15.2
404	1	1.6	16.6
405	1	1.7	18
406	1	1.9	19.4
407	1	2	20.8
408	1	2.2	22.2
409	1	2.3	23.6
410	1	2.4	25
411	1.1	2.7	26.7
412	1.2	2.9	28.4
413	1.3	3.1	30.1
414	1.4	3.4	31.8
415	1.5	3.6	33.5
416	1.6	3.8	35.2
417	1.7	4	36.9
418	1.8	4.3	38.6
419	1.9	4.5	40.3
420	2	4.7	42
421	1.9	4.4	43.1
422	1.8	4.1	44.2
423	1.7	3.9	45.3
424	1.6	3.6	46.4
425	1.5	3.3	47.5
426	1.4	3	48.6
427	1.3	2.7	49.7
428	1.2	2.4	50.8
429	1.1	2.1	51.9
430	1	1.9	53
431	1.1	2.1	53
432	1.2	2.4	53
433	1.3	2.7	52.9
434	1.4	3	52.9
435	1.5	3.3	52.9
436	1.6	3.6	52.9
437	1.7	3.8	52.9
438	1.8	4.1	52.9
439	1.9	4.4	52.8
440	2	4.7	52.8
441	2	4.9	52.1
442	2.1	5.2	51.4
443	2.1	5.4	50.6
444	2.1	5.7	49.9
445	2.1	5.9	49.2
446	2.2	6.2	48.5
447	2.2	6.4	47.8
448	2.2	6.7	47
449	2.2	6.9	46.3
450	2.3	7.2	45.6
451	2.4	6.9	45.6
452	2.6	6.7	45.6
453	2.7	6.5	45.6
454	2.9	6.3	45.6
455	3	6.1	45.6
456	3.2	5.9	45.6
457	3.3	5.7	45.6
458	3.5	5.5	45.6
459	3.6	5.3	45.6
460	3.8	5	45.6
461	3.6	5	46.3
462	3.5	4.9	47.1
463	3.4	4.8	47.8
464	3.2	4.7	48.6
465	3.1	4.7	49.3
466	3	4.6	50.1
467	2.8	4.5	50.8
468	2.7	4.4	51.6
469	2.5	4.4	52.3
470	2.4	4.3	53.1
471	2.4	4.7	53
472	2.3	5	52.8
473	2.3	5.4	52.7
474	2.2	5.7	52.6
475	2.2	6.1	52.5
476	2.1	6.4	52.4
477	2.1	6.8	52.2
478	2.1	7.2	52.1
479	2	7.5	52
480	2	7.9	51.9
481	2.1	11	47.5
482	2.3	14.2	43
483	2.5	17.4	38.6
484	2.7	20.6	34.2
485	2.8	23.8	29.8
486	3	27	25.4
487	3.2	30.1	20.9
488	3.4	33.3	16.5
489	3.5	36.5	12.1
490	3.7	39.7	7.7
491	3.5	40.2	7.2
492	3.4	40.7	6.7
493	3.2	41.1	6.2
494	3	41.6	5.7
495	2.8	42.1	5.2
496	2.6	42.6	4.7
497	2.5	43.1	4.2
498	2.3	43.5	3.7
499	2.1	44	3.2
500	1.9	44.5	2.7
501	2.2	44.7	2.6
502	2.5	45	2.6
503	2.7	45.2	2.5
504	3	45.5	2.5
505	3.3	45.7	2.4
506	3.5	46	2.4
507	3.8	46.3	2.3
508	4.1	46.5	2.3
509	4.3	46.8	2.2
510	4.6	47	2.2
511	4.6	46.5	2.2
512	4.7	45.9	2.2
513	4.7	45.4	2.2
514	4.7	44.8	2.2
515	4.7	44.3	2.2
516	4.7	43.7	2.3
517	4.7	43.2	2.3
518	4.8	42.6	2.3
519	4.8	42.1	2.3
520	4.8	41.6	2.3
521	4.9	41.3	2.2
522	4.9	41.1	2.1
523	5	40.9	1.9
524	5	40.6	1.8
525	5.1	40.4	1.7
526	5.2	40.2	1.5
527	5.2	40	1.4
528	5.3	39.7	1.3
529	5.4	39.5	1.2
530	5.4	39.3	1
531	5.4	39.2	1
532	5.4	39.1	1
533	5.5	39	1
534	5.5	38.9	0.9
535	5.5	38.8	0.9
536	5.5	38.7	0.9
537	5.5	38.7	0.8
538	5.5	38.6	0.8
539	5.5	38.5	0.8
540	5.5	38.4	0.8
541	5.6	38.3	0.7
542	5.6	38.1	0.6
543	5.7	38	0.5
544	5.8	37.9	0.5
545	5.8	37.8	0.4
546	5.9	37.7	0.3
547	6	37.5	0.2
548	6	37.4	0.2
549	6.1	37.3	0.1
550	6.2	37.2	0
551	6.3	37.5	0
552	6.5	37.9	0
553	6.6	38.3	0
554	6.8	38.6	0
555	6.9	39	0
556	7.1	39.4	0
557	7.3	39.7	0
558	7.4	40.1	0
559	7.6	40.5	0
560	7.7	40.8	0
561	7.9	41	0
562	8.1	41.2	0
563	8.3	41.4	0
564	8.5	41.6	0
565	8.7	41.8	0
566	8.9	41.9	0
567	9.1	42.1	0
568	9.3	42.3	0
569	9.5	42.5	0
570	9.6	42.7	0
571	11.2	41.8	0
572	12.7	40.8	0
573	14.2	39.9	0
574	15.8	39	0
575	17.3	38.1	0
576	18.8	37.1	0
577	20.3	36.2	0
578	21.9	35.3	0
579	23.4	34.4	0
580	24.9	33.4	0
581	27.2	30.8	0
582	29.5	28.1	0
583	31.7	25.5	0
584	34	22.8	0
585	36.3	20.1	0
586	38.5	17.5	0
587	40.8	14.8	0
588	43.1	12.1	0
589	45.3	9.5	0
590	47.6	6.8	0
591	47.9	6.2	0
592	48.2	5.5	0
593	48.5	4.9	0
594	48.8	4.2	0
595	49	3.6	0
596	49.3	2.9	0
597	49.6	2.3	0
598	49.9	1.6	0
599	50.2	1	0
600	50.5	0.3	0
601	49.9	0.3	0
602	49.3	0.3	0
603	48.8	0.2	0
604	48.2	0.2	0
605	47.6	0.2	0
606	47	0.1	0
607	46.5	0.1	0
608	45.9	0.1	0
609	45.3	0	0
610	44.7	0	0
611	44	0	0
612	43.3	0	0
613	42.6	0	0
614	41.9	0	0
615	41.2	0	0
616	40.5	0	0
617	39.7	0	0
618	39	0	0
619	38.3	0	0
620	37.6	0	0
621	37.7	0	0
622	37.8	0	0
623	37.8	0	0
624	37.9	0	0
625	38	0	0
626	38.1	0	0
627	38.1	0	0
628	38.2	0	0
629	38.3	0	0
630	38.4	0	0
631	39.1	0	0
632	39.9	0	0
633	40.6	0	0
634	41.4	0	0
635	42.2	0	0
636	42.9	0	0
637	43.7	0	0
638	44.5	0	0
639	45.2	0	0
640	46	0	0
641	45.9	0	0
642	45.7	0	0
643	45.6	0	0
644	45.5	0	0
645	45.4	0	0
646	45.3	0	0
647	45.2	0	0
648	45	0	0
649	44.9	0	0
650	44.8	0	0
651	44.2	0	0
652	43.6	0	0
653	42.9	0	0
654	42.3	0	0
655	41.7	0	0
656	41.1	0	0
657	40.4	0	0
658	39.8	0	0
659	39.2	0	0
660	38.6	0	0
661	38.1	0	0
662	37.6	0	0
663	37.1	0	0
664	36.7	0	0
665	36.2	0	0
666	35.7	0	0
667	35.2	0	0
668	34.8	0	0
669	34.3	0	0
670	33.8	0	0
671	33.2	0	0
672	32.5	0	0
673	31.9	0	0
674	31.2	0	0
675	30.6	0	0
676	30	0	0
677	29.3	0	0
678	28.7	0	0
679	28.1	0	0
680	27.4	0	0
681	27.2	0	0
682	26.9	0	0
683	26.6	0	0
684	26.4	0	0
685	26.1	0	0
686	25.9	0	0
687	25.6	0	0
688	25.3	0	0
689	25.1	0	0
690	24.8	0	0
691	24	0	0
692	23.3	0	0
693	22.5	0	0
694	21.7	0	0
695	20.9	0	0
696	20.2	0	0
697	19.4	0	0
698	18.6	0	0
699	17.8	0	0
700	17	0	0
701	15.6	0	0
702	14.2	0	0
703	12.7	0	0
704	11.3	0	0
705	9.8	0	0
706	8.4	0	0
707	6.9	0	0
708	5.5	0	0
709	4	0	0
710	2.6	0	0
711	2.5	0	0
712	2.4	0	0
713	2.4	0	0
714	2.3	0	0
715	2.3	0	0
716	2.2	0	0
717	2.1	0	0
718	2.1	0	0
719	2	0	0
720	2	0	0
721	1.9	0	0
722	1.9	0	0
723	1.8	0	0
724	1.8	0	0
725	1.7	0	0
726	1.7	0	0
727	1.6	0	0
728	1.6	0	0
729	1.5	0	0
730	1.5	0	0
731	1.5	0	0
732	1.4	0	0
733	1.4	0	0
734	1.4	0	0
735	1.3	0	0
736	1.3	0	0
737	1.3	0	0
738	1.2	0	0
739	1.2	0	0
740	1.2	0	0
741	1.3	0	0
742	1.4	0	0
743	1.5	0	0
744	1.6	0	0
745	1.7	0	0
746	1.8	0	0
747	1.9	0	0
748	1.9	0	0
749	2	0	0
750	2.1	0	0
751	2.1	0	0
752	2	0	0
753	2	0	0
754	1.9	0	0
755	1.8	0	0
756	1.8	0	0
757	1.7	0	0
758	1.7	0	0
759	1.6	0	0
760	1.6	0	0
761	1.6	0	0
762	1.6	0	0
763	1.7	0	0
764	1.7	0	0
765	1.7	0	0
766	1.8	0	0
767	1.8	0	0
768	1.8	0	0
769	1.9	0	0
770	1.9	0	0
771	1.9	0	0
772	1.8	0	0
773	1.8	0	0
774	1.7	0	0
775	1.7	0	0
776	1.7	0	0
777	1.6	0	0
778	1.6	0	0
779	1.5	0	0
780	1.5	0	0
781	1.4	0	0
782	1.2	0	0
783	1.1	0	0
784	1	0	0
785	0.9	0	0
786	0.7	0	0
787	0.6	0	0
788	0.5	0	0
789	0.4	0	0
790	0.2	0	0
791	0.3	0	0
792	0.3	0	0
793	0.4	0	0
794	0.5	0	0
795	0.5	0	0
796	0.6	0	0
797	0.6	0	0
798	0.7	0	0
799	0.8	0	0
800	0.8	0	0

## Sheet: (d) RGB_photocurrents 2,2
R-channel	R-channel	R-channel
0.128	0.268	0.115
