# Supplementary material for: Vertically stacked monolithic perovskite colour photodetectors
Source: Nature. 2025 Jun 18;642(8068):592–8. doi: 10.1038/s41586-025-09062-3 (PMC12176651; doi:10.1038/s41586-025-09062-3)
Supplement: Supplementary file 6 — Source Data Fig. 4 [file 41586_2025_9062_MOESM6_ESM.xlsx]

## Sheet: Cross-BarLab_Blue
L	a	b
4.569	17.239	-38.236
4.101	16.693	-37.144
3.876	17.092	-37.99
3.77	17.549	-38.574
5.151	16.848	-37.285
4.09	18.331	-38.519
5.238	18.508	-40.093
4.406	18.526	-39.759
4.999	22.131	-43.06
4.682	22.052	-43.073
5.937	18.003	-39.294
4.612	20.939	-41.447
3.886	13.042	-34.072
3.865	15.828	-36.987
3.546	15.088	-36.119
3.614	15.124	-36.106
4.552	13.98	-34.153
4.055	16.355	-36.19
3.946	12.605	-33.62
3.24	11.789	-32.277
3.166	12.558	-32.387
3.45	14.017	-34.021
4.423	13.307	-33.354
3.806	14.102	-33.912
3.544	12.578	-33.38
3.624	12.637	-33.491
3.397	11.341	-31.847
3.604	12.412	-33.226
6.054	9.236	-30.582
4.05	12.951	-33.775
3.588	11.445	-32.096
3.241	11.002	-31.325
3.341	11.3	-31.759
3.524	11.116	-31.663
6.107	8.63	-30.288
4.065	13.187	-34.31

## Sheet: Cross-BarLab_Green
L	a	b
29.601	-34.062	30.918
21.847	-27.72	22.813
19.552	-26.139	21.821
22.202	-28.513	25.739
35.767	-34.635	37.394
19.221	-17.922	22.499
39.228	-40.06	40.662
24.122	-27.124	28.323
22.265	-23.208	23.288
25.982	-26.291	26.583
43.241	-42.065	44.12
20.467	-19.798	23.454
30.986	-35.294	32.977
22.001	-27.082	19.508
19.922	-26.234	21.271
19.885	-26.388	22.08
36.516	-35.449	37.534
24.42	-23.305	25.718
30.99	-31.758	32.127
22.396	-23.544	25.497
20.5	-21.022	23.438
20.824	-19.939	21.828
36.428	-35.424	37.415
24.371	-24.217	26.385
30.152	-31.041	29.4
29.02	-29.858	28.143
26.714	-27.762	24.615
28.191	-28.147	24.195
61.953	-57.856	59.057
31.015	-31.898	32.049
30.11	-30.389	26.438
29.267	-29.762	26.892
26.792	-28.155	23.634
28.092	-29.066	25.015
61.861	-57.726	58.781
31.064	-31.724	31.343

## Sheet: Cross-BarLab_Red
L	a	b
19.766	40.768	30.586
20.446	41.715	31.57
18.894	40.116	29.359
22.546	42.061	34.316
23.32	45.205	35.604
22.391	37.55	33.694
23.722	45.508	36.138
22.177	43.779	34.013
16.843	37.682	26.353
19.98	38.057	30.641
20.035	41.431	30.905
22.021	35.85	33.076
24.225	46.132	36.827
25.353	47.451	38.348
25.695	47.857	38.805
21.413	42.88	32.942
16.932	37.878	25.787
16.475	37.336	25.813
18.217	39.124	28.359
18.384	39.171	28.59
14.597	34.973	22.986
17.257	38.235	26.969
20.142	41.552	31.154
18.711	39.906	29.094
19.629	40.962	30.419
19.803	41.09	30.662
14.801	35.258	23.297
18.81	40.014	29.237
22.246	43.971	34.12
20.288	41.719	31.361
16.943	37.695	26.492
17.213	37.892	26.883
12.897	32.964	20.395
14.596	34.857	22.977
18.031	39.124	28.104
16.113	36.919	25.274

## Sheet: SingleSiteLab_perovskite
	L	a	b
R	33.049	5.983	-31.705
G	51.565	-19.909	20.71
B	46.18	45.905	18.615

## Sheet: SingleSiteLab_CFA
	L	a	b
R	31.341	4.555	-25.54
G	49.115	-14.793	8.937
B	54.254	32.51	25.092

## Sheet: SingleSiteLab_SiFoveon
	L	a	b
R	30.956	-1.786	-8.418
G	47.396	-2.13	-0.284
B	61.301	13.92	16.973

## Sheet: SpreadsheetLabColorChecker
	L	a	b
R	43.465	55.706	22.148
G	54.166	-33.32	27.69
B	28.721	7.008	-46.464

## Sheet: Histograms_normalized
BlueDetector_BlueLight	BlueDetector_GreenLight	BlueDetector_RedLight	GreenDetector_BlueLight	GreenDetector_GreenLight	GreenDetector_RedLight	RedDetector_BlueLight	RedDetector_GreenLight	RedDetector_RedLight
0.826551	0.0127141	0.00308534	0.107973	0.949838	0	0.00114296	0.0260418	0.998792
0.82201	0.011512	0.00162683	0.111626	0.948636	0.000613128	0.00119443	0.0271253	0.998983
0.82587	0.0113971	0.00162312	0.108898	0.953118	0.0014984	0.00123218	0.0244769	0.998436
0.869046	0.0111894	0.00199532	0.0752581	0.93564	0.00273656	0.00189461	0.0346004	0.997641
0.886912	0.0112303	0.00211685	0.0634527	0.937696	0.00441917	0.00169522	0.0335074	0.996597
0.849374	0.0172145	0.0033986	0.104198	0.988092	0.00575393	0	0	0.994883
0.830607	0.0115102	0.00210432	0.104952	0.952056	0.0018658	0.00103877	0.0251993	0.998025
0.827035	0.011819	0.00226601	0.107409	0.949675	0.000880767	0.00129782	0.0264558	0.99857
0.828132	0.0115637	0.00201827	0.10698	0.954611	0.00192562	0.00120013	0.0235757	0.998015
0.827875	0.0118772	0.00208743	0.107115	0.954416	0.00209896	0.00123105	0.0235737	0.99788
0.874467	0.0111699	0.00232758	0.0716678	0.938171	0.0030266	0.0017373	0.0332575	0.997343
0.875081	0.0114175	0.00233741	0.0712568	0.938509	0.00310608	0.00174008	0.0329367	0.997295
0.83313	0.0172855	0.00396504	0.117226	0.987822	0.00604824	3.83242e-05	1.82375e-05	0.994417
0.824072	0.0111332	0.00219428	0.109567	0.951061	0.000968762	0.000987388	0.0260733	0.998535
0.82134	0.0113777	0.00201392	0.111703	0.949048	0.000611219	0.00106509	0.0271428	0.998827
0.822944	0.0114547	0.00186534	0.110634	0.955241	0.00273729	0.00122823	0.0232722	0.997563
0.819136	0.0118798	0.00234281	0.113826	0.953384	0.00258925	0.00124066	0.0241462	0.997468
0.856976	0.0108801	0.00237358	0.0834084	0.938342	0.00561699	0.00185773	0.0332772	0.995739
0.874832	0.0108992	0.00237008	0.0710915	0.940807	0.00505192	0.00175463	0.0319835	0.996088
0.917643	0.00672298	0.00150512	0.0469927	0.996128	0.00309493	1.70904e-05	1.77443e-05	0.997891
0.813389	0.0161948	0.00356393	0.133209	0.988339	0.00832093	5.85883e-05	5.83801e-05	0.993124
0.824476	0.0111047	0.00225232	0.109268	0.950965	0.00219514	0.000977984	0.026127	0.997751
0.824554	0.0112519	0.00214519	0.109177	0.951028	0.00264796	0.00095699	0.0260322	0.997512
0.821641	0.0115487	0.0019074	0.111606	0.955232	0.00267943	0.00125473	0.0232338	0.997581
0.822398	0.0113897	0.00220768	0.111092	0.955367	0.00312814	0.00122045	0.0232039	0.997186
0.857507	0.0112311	0.0024273	0.0830911	0.938098	0.00550679	0.00180802	0.0332989	0.995787
0.857516	0.0114204	0.00244163	0.0830859	0.938265	0.00561179	0.00180925	0.0331142	0.99572
0.806419	0.0155832	0.00350138	0.124767	0.9215	0.00833947	0.00358635	0.0461499	0.992747
0.806832	0.0164602	0.0040147	0.124402	0.920675	0.00745899	0.00353267	0.0463764	0.993104
0.849295	0.0126384	0.00255239	0.0909343	0.945218	0.00277672	0.00102169	0.029132	0.997308
0.848056	0.012853	0.00254259	0.0917717	0.943075	0.00374857	0.0011356	0.0302553	0.996719
0.854549	0.0129849	0.00244326	0.0873305	0.950428	0.00387031	0.00133128	0.0256643	0.996684
0.887077	0.012185	0.00275356	0.0627922	0.932029	0.00619216	0.00199741	0.0364932	0.995318
0.894106	0.0121563	0.00272206	0.0582131	0.935143	0.00463277	0.00188415	0.0348942	0.996252
0.938883	0.0070351	0.00155076	0.0341222	0.99602	0.00333202	2.55613e-05	2.48216e-05	0.997781
0.844575	0.0185237	0.00455512	0.109304	0.986861	0.0110333	7.23678e-05	6.17268e-05	0.991077
0.825096	0.0108318	0.00222873	0.108206	0.950023	0.00346846	0.000985057	0.0270138	0.996955
0.825029	0.0105353	0.00210287	0.108279	0.950607	0.00264786	0.000939651	0.0267749	0.997517
0.822984	0.0107447	0.00213945	0.110254	0.956965	0.00139361	0.00123706	0.0226082	0.998284
0.822547	0.0106931	0.00188815	0.110681	0.95711	0.002374	0.00117745	0.0225249	0.997772
0.852326	0.0105971	0.00234395	0.0864565	0.939277	0.00764659	0.00175321	0.0329664	0.994498
0.852014	0.0108139	0.00236615	0.0865837	0.939096	0.00707214	0.00180373	0.033011	0.994836
0.827037	0.01071	0.00257282	0.106517	0.949158	0.000794992	0.00108298	0.0276729	0.998492
0.823453	0.0112704	0.00227713	0.109328	0.947506	0.000386529	0.00110108	0.0284049	0.998862
0.825104	0.0110124	0.00225904	0.108699	0.956722	0	0.00119398	0.0226829	0.999108
0.82478	0.0110917	0.00215493	0.109066	0.956739	0.00093577	0.00111549	0.0226298	0.998565
0.85327	0.0104361	0.00214221	0.0856413	0.938971	0.00149708	0.00185127	0.0333561	0.998298
0.852934	0.0106612	0.00248104	0.0859414	0.938861	0.000155466	0.00181367	0.033364	0.99899
0.809971	0.015246	0.0038002	0.13443	0.988967	0.00131367	0.000159889	0.000145221	0.997443
0.827262	0.0114773	0.00341291	0.106392	0.948008	0	0.00106863	0.0281003	0.998661
0.826306	0.0114285	0.00279189	0.106854	0.947975	0.00116153	0.00113944	0.0281414	0.998176
0.826638	0.0116074	0.00280211	0.107679	0.956456	0.000992736	0.0010565	0.0225186	0.998284
0.827697	0.0110022	0.0028591	0.107012	0.957055	0.000963244	0.00100513	0.0223755	0.998281
0.853991	0.0114831	0.00311798	0.0851049	0.937873	0.00115425	0.00188204	0.0336269	0.998149
0.854317	0.0113919	0.00299008	0.0847027	0.937891	0	0.00194832	0.0336923	0.9989
0.854065	0.0114399	0.00327368	0.0849872	0.937853	7.97625e-05	0.00188187	0.0336932	0.998746
0.853947	0.0113221	0.00299755	0.085126	0.937949	0.000731861	0.00185187	0.0336647	0.998451
